# Supplementary material for: Effectiveness of mass trapping interventions using autocidal gravid ovitraps (AGO) for the control of the dengue vector, Aedes (Stegomyia) aegypti, in Northern Mexico
Source: Parasit Vectors. 2024 Aug 17;17:344. doi: 10.1186/s13071-024-06361-y (PMC11330617; doi:10.1186/s13071-024-06361-y)
Supplement: Supplementary file 2 — Additional file 2. Aedes aegypti database from SAGOs. [file 13071_2024_6361_MOESM2_ESM.csv]

Site	Sample	Week	Trap ID	female aegypti
Control	PRE	1	16	0
Control	PRE	1	17	5
Control	PRE	1	18	0
Control	PRE	1	19	2
Control	PRE	1	20	2
Control	PRE	1	21	0
Control	PRE	1	22	2
Control	PRE	1	23	1
Control	PRE	1	24	2
Control	PRE	1	25	2
Control	PRE	1	26	2
Control	PRE	1	27	0
Control	PRE	1	28	1
Control	PRE	1	29	1
Control	PRE	1	30	8
Control	PRE	2	16	1
Control	PRE	2	17	2
Control	PRE	2	18	1
Control	PRE	2	19	1
Control	PRE	2	20	5
Control	PRE	2	21	0
Control	PRE	2	22	6
Control	PRE	2	23	1
Control	PRE	2	24	0
Control	PRE	2	25	2
Control	PRE	2	26	0
Control	PRE	2	27	0
Control	PRE	2	28	2
Control	PRE	2	29	0
Control	PRE	2	30	1
Control	PRE	3	16	0
Control	PRE	3	17	2
Control	PRE	3	18	0
Control	PRE	3	19	1
Control	PRE	3	20	2
Control	PRE	3	21	0
Control	PRE	3	22	5
Control	PRE	3	23	2
Control	PRE	3	24	2
Control	PRE	3	25	0
Control	PRE	3	26	1
Control	PRE	3	27	0
Control	PRE	3	28	3
Control	PRE	3	29	2
Control	PRE	3	30	6
Control	PRE	4	16	3
Control	PRE	4	17	2
Control	PRE	4	18	0
Control	PRE	4	19	1
Control	PRE	4	20	4
Control	PRE	4	21	7
Control	PRE	4	22	1
Control	PRE	4	23	1
Control	PRE	4	24	2
Control	PRE	4	25	2
Control	PRE	4	26	2
Control	PRE	4	27	3
Control	PRE	4	28	1
Control	PRE	4	29	6
Control	PRE	4	30	1
Control	PRE	5	16	0
Control	PRE	5	17	1
Control	PRE	5	18	0
Control	PRE	5	19	0
Control	PRE	5	20	15
Control	PRE	5	21	4
Control	PRE	5	22	8
Control	PRE	5	23	3
Control	PRE	5	24	1
Control	PRE	5	25	2
Control	PRE	5	26	3
Control	PRE	5	27	1
Control	PRE	5	28	1
Control	PRE	5	29	0
Control	PRE	5	30	1
Control	PRE	6	16	0
Control	PRE	6	17	1
Control	PRE	6	18	1
Control	PRE	6	19	0
Control	PRE	6	20	14
Control	PRE	6	21	4
Control	PRE	6	22	8
Control	PRE	6	23	4
Control	PRE	6	24	1
Control	PRE	6	25	3
Control	PRE	6	26	3
Control	PRE	6	27	3
Control	PRE	6	28	1
Control	PRE	6	29	0
Control	PRE	6	30	1
Control	PRE	7	16	23
Control	PRE	7	17	11
Control	PRE	7	18	1
Control	PRE	7	19	4
Control	PRE	7	20	17
Control	PRE	7	21	0
Control	PRE	7	22	11
Control	PRE	7	23	3
Control	PRE	7	24	0
Control	PRE	7	25	0
Control	PRE	7	26	11
Control	PRE	7	27	2
Control	PRE	7	28	10
Control	PRE	7	29	3
Control	PRE	7	30	23
Control	PRE	8	16	20
Control	PRE	8	17	3
Control	PRE	8	18	1
Control	PRE	8	19	11
Control	PRE	8	20	17
Control	PRE	8	21	4
Control	PRE	8	22	11
Control	PRE	8	23	7
Control	PRE	8	24	2
Control	PRE	8	25	0
Control	PRE	8	26	15
Control	PRE	8	27	2
Control	PRE	8	28	34
Control	PRE	8	29	11
Control	PRE	8	30	26
Control	PRE	9	16	24
Control	PRE	9	17	17
Control	PRE	9	18	13
Control	PRE	9	19	8
Control	PRE	9	20	25
Control	PRE	9	21	4
Control	PRE	9	22	9
Control	PRE	9	23	3
Control	PRE	9	24	0
Control	PRE	9	25	15
Control	PRE	9	26	13
Control	PRE	9	27	0
Control	PRE	9	28	26
Control	PRE	9	29	10
Control	PRE	9	30	25
Control	POST	10	16	14
Control	POST	10	17	0
Control	POST	10	18	0
Control	POST	10	19	19
Control	POST	10	20	24
Control	POST	10	21	13
Control	POST	10	22	16
Control	POST	10	23	5
Control	POST	10	24	3
Control	POST	10	25	1
Control	POST	10	26	32
Control	POST	10	27	18
Control	POST	10	28	27
Control	POST	10	29	0
Control	POST	10	30	28
Control	POST	11	16	12
Control	POST	11	17	26
Control	POST	11	18	5
Control	POST	11	19	8
Control	POST	11	20	20
Control	POST	11	21	2
Control	POST	11	22	25
Control	POST	11	23	4
Control	POST	11	24	5
Control	POST	11	25	10
Control	POST	11	26	15
Control	POST	11	27	10
Control	POST	11	28	28
Control	POST	11	29	17
Control	POST	11	30	20
Control	POST	12	16	10
Control	POST	12	17	15
Control	POST	12	18	10
Control	POST	12	19	11
Control	POST	12	20	12
Control	POST	12	21	0
Control	POST	12	22	17
Control	POST	12	23	3
Control	POST	12	24	2
Control	POST	12	25	9
Control	POST	12	26	11
Control	POST	12	27	2
Control	POST	12	28	19
Control	POST	12	29	8
Control	POST	12	30	13
Control	POST	13	16	7
Control	POST	13	17	5
Control	POST	13	18	9
Control	POST	13	19	10
Control	POST	13	20	10
Control	POST	13	21	10
Control	POST	13	22	13
Control	POST	13	23	7
Control	POST	13	24	13
Control	POST	13	25	6
Control	POST	13	26	9
Control	POST	13	27	7
Control	POST	13	28	20
Control	POST	13	29	9
Control	POST	13	30	11
Control	POST	14	16	4
Control	POST	14	17	6
Control	POST	14	18	5
Control	POST	14	19	3
Control	POST	14	20	6
Control	POST	14	21	5
Control	POST	14	22	7
Control	POST	14	23	8
Control	POST	14	24	6
Control	POST	14	25	6
Control	POST	14	26	5
Control	POST	14	27	6
Control	POST	14	28	11
Control	POST	14	29	4
Control	POST	14	30	4
Control	POST	15	16	5
Control	POST	15	17	5
Control	POST	15	18	6
Control	POST	15	19	4
Control	POST	15	20	16
Control	POST	15	21	4
Control	POST	15	22	10
Control	POST	15	23	9
Control	POST	15	24	3
Control	POST	15	25	7
Control	POST	15	26	4
Control	POST	15	27	6
Control	POST	15	28	12
Control	POST	15	29	6
Control	POST	15	30	5
Control	POST	16	16	2
Control	POST	16	17	3
Control	POST	16	18	2
Control	POST	16	19	3
Control	POST	16	20	3
Control	POST	16	21	4
Control	POST	16	22	5
Control	POST	16	23	0
Control	POST	16	24	0
Control	POST	16	25	3
Control	POST	16	26	0
Control	POST	16	27	3
Control	POST	16	28	5
Control	POST	16	29	3
Control	POST	16	30	6
Control	POST	17	16	2
Control	POST	17	17	0
Control	POST	17	18	1
Control	POST	17	19	2
Control	POST	17	20	3
Control	POST	17	21	1
Control	POST	17	22	0
Control	POST	17	23	1
Control	POST	17	24	1
Control	POST	17	25	0
Control	POST	17	26	0
Control	POST	17	27	2
Control	POST	17	28	1
Control	POST	17	29	0
Control	POST	17	30	3
Control	POST	18	16	2
Control	POST	18	17	0
Control	POST	18	18	0
Control	POST	18	19	0
Control	POST	18	20	0
Control	POST	18	21	0
Control	POST	18	22	0
Control	POST	18	23	0
Control	POST	18	24	0
Control	POST	18	25	0
Control	POST	18	26	0
Control	POST	18	27	0
Control	POST	18	28	1
Control	POST	18	29	0
Control	POST	18	30	0
Control	POST	19	16	1
Control	POST	19	17	0
Control	POST	19	18	0
Control	POST	19	19	0
Control	POST	19	20	0
Control	POST	19	21	0
Control	POST	19	22	0
Control	POST	19	23	0
Control	POST	19	24	0
Control	POST	19	25	0
Control	POST	19	26	0
Control	POST	19	27	0
Control	POST	19	28	3
Control	POST	19	29	1
Control	POST	19	30	0
Control	POST	20	16	2
Control	POST	20	17	0
Control	POST	20	18	0
Control	POST	20	19	0
Control	POST	20	20	0
Control	POST	20	21	0
Control	POST	20	22	0
Control	POST	20	23	0
Control	POST	20	24	0
Control	POST	20	25	0
Control	POST	20	26	0
Control	POST	20	27	0
Control	POST	20	28	1
Control	POST	20	29	1
Control	POST	20	30	0
IVM	PRE	1	1	1
IVM	PRE	1	2	1
IVM	PRE	1	3	2
IVM	PRE	1	4	0
IVM	PRE	1	5	3
IVM	PRE	1	6	2
IVM	PRE	1	7	2
IVM	PRE	1	8	5
IVM	PRE	1	9	3
IVM	PRE	1	10	4
IVM	PRE	1	11	0
IVM	PRE	1	12	0
IVM	PRE	1	13	1
IVM	PRE	1	14	5
IVM	PRE	1	15	4
IVM	PRE	2	1	0
IVM	PRE	2	2	3
IVM	PRE	2	3	1
IVM	PRE	2	4	0
IVM	PRE	2	5	3
IVM	PRE	2	6	1
IVM	PRE	2	7	2
IVM	PRE	2	8	4
IVM	PRE	2	9	3
IVM	PRE	2	10	1
IVM	PRE	2	11	0
IVM	PRE	2	12	0
IVM	PRE	2	13	1
IVM	PRE	2	14	0
IVM	PRE	2	15	4
IVM	PRE	3	1	3
IVM	PRE	3	2	1
IVM	PRE	3	3	2
IVM	PRE	3	4	0
IVM	PRE	3	5	1
IVM	PRE	3	6	5
IVM	PRE	3	7	2
IVM	PRE	3	8	0
IVM	PRE	3	9	6
IVM	PRE	3	10	1
IVM	PRE	3	11	3
IVM	PRE	3	12	1
IVM	PRE	3	13	2
IVM	PRE	3	14	3
IVM	PRE	3	15	0
IVM	PRE	4	1	6
IVM	PRE	4	2	1
IVM	PRE	4	3	4
IVM	PRE	4	4	1
IVM	PRE	4	5	1
IVM	PRE	4	6	2
IVM	PRE	4	7	2
IVM	PRE	4	8	1
IVM	PRE	4	9	2
IVM	PRE	4	10	1
IVM	PRE	4	11	1
IVM	PRE	4	12	1
IVM	PRE	4	13	3
IVM	PRE	4	14	1
IVM	PRE	4	15	0
IVM	PRE	5	1	0
IVM	PRE	5	2	1
IVM	PRE	5	3	4
IVM	PRE	5	4	1
IVM	PRE	5	5	1
IVM	PRE	5	6	2
IVM	PRE	5	7	0
IVM	PRE	5	8	0
IVM	PRE	5	9	6
IVM	PRE	5	10	1
IVM	PRE	5	11	0
IVM	PRE	5	12	2
IVM	PRE	5	13	1
IVM	PRE	5	14	1
IVM	PRE	5	15	0
IVM	PRE	6	1	2
IVM	PRE	6	2	2
IVM	PRE	6	3	2
IVM	PRE	6	4	7
IVM	PRE	6	5	1
IVM	PRE	6	6	2
IVM	PRE	6	7	4
IVM	PRE	6	8	1
IVM	PRE	6	9	11
IVM	PRE	6	10	4
IVM	PRE	6	11	1
IVM	PRE	6	12	9
IVM	PRE	6	13	8
IVM	PRE	6	14	1
IVM	PRE	6	15	9
IVM	PRE	7	1	1
IVM	PRE	7	2	0
IVM	PRE	7	3	3
IVM	PRE	7	4	5
IVM	PRE	7	5	3
IVM	PRE	7	6	4
IVM	PRE	7	7	5
IVM	PRE	7	8	4
IVM	PRE	7	9	9
IVM	PRE	7	10	8
IVM	PRE	7	11	7
IVM	PRE	7	12	7
IVM	PRE	7	13	7
IVM	PRE	7	14	0
IVM	PRE	7	15	8
IVM	PRE	8	1	2
IVM	PRE	8	2	1
IVM	PRE	8	3	3
IVM	PRE	8	4	5
IVM	PRE	8	5	2
IVM	PRE	8	6	4
IVM	PRE	8	7	5
IVM	PRE	8	8	5
IVM	PRE	8	9	8
IVM	PRE	8	10	7
IVM	PRE	8	11	7
IVM	PRE	8	12	7
IVM	PRE	8	13	8
IVM	PRE	8	14	0
IVM	PRE	8	15	6
IVM	PRE	9	1	4
IVM	PRE	9	2	7
IVM	PRE	9	3	2
IVM	PRE	9	4	9
IVM	PRE	9	5	14
IVM	PRE	9	6	3
IVM	PRE	9	7	9
IVM	PRE	9	8	7
IVM	PRE	9	9	21
IVM	PRE	9	10	9
IVM	PRE	9	11	4
IVM	PRE	9	12	11
IVM	PRE	9	13	13
IVM	PRE	9	14	2
IVM	PRE	9	15	16
IVM	POST	10	1	2
IVM	POST	10	2	7
IVM	POST	10	3	1
IVM	POST	10	4	10
IVM	POST	10	5	16
IVM	POST	10	6	13
IVM	POST	10	7	9
IVM	POST	10	8	3
IVM	POST	10	9	19
IVM	POST	10	10	15
IVM	POST	10	11	8
IVM	POST	10	12	11
IVM	POST	10	13	10
IVM	POST	10	14	0
IVM	POST	10	15	10
IVM	POST	11	1	4
IVM	POST	11	2	1
IVM	POST	11	3	8
IVM	POST	11	4	7
IVM	POST	11	5	7
IVM	POST	11	6	3
IVM	POST	11	7	6
IVM	POST	11	8	5
IVM	POST	11	9	14
IVM	POST	11	10	9
IVM	POST	11	11	9
IVM	POST	11	12	7
IVM	POST	11	13	3
IVM	POST	11	14	3
IVM	POST	11	15	5
IVM	POST	12	1	3
IVM	POST	12	2	8
IVM	POST	12	3	12
IVM	POST	12	4	10
IVM	POST	12	5	4
IVM	POST	12	6	15
IVM	POST	12	7	9
IVM	POST	12	8	7
IVM	POST	12	9	20
IVM	POST	12	10	4
IVM	POST	12	11	15
IVM	POST	12	12	17
IVM	POST	12	13	13
IVM	POST	12	14	0
IVM	POST	12	15	7
IVM	POST	13	1	1
IVM	POST	13	2	5
IVM	POST	13	3	1
IVM	POST	13	4	4
IVM	POST	13	5	3
IVM	POST	13	6	5
IVM	POST	13	7	4
IVM	POST	13	8	3
IVM	POST	13	9	14
IVM	POST	13	10	5
IVM	POST	13	11	7
IVM	POST	13	12	7
IVM	POST	13	13	3
IVM	POST	13	14	1
IVM	POST	13	15	5
IVM	POST	14	1	4
IVM	POST	14	2	10
IVM	POST	14	3	2
IVM	POST	14	4	5
IVM	POST	14	5	10
IVM	POST	14	6	6
IVM	POST	14	7	7
IVM	POST	14	8	4
IVM	POST	14	9	15
IVM	POST	14	10	6
IVM	POST	14	11	8
IVM	POST	14	12	7
IVM	POST	14	13	3
IVM	POST	14	14	1
IVM	POST	14	15	6
IVM	POST	15	1	1
IVM	POST	15	2	3
IVM	POST	15	3	4
IVM	POST	15	4	7
IVM	POST	15	5	4
IVM	POST	15	6	8
IVM	POST	15	7	4
IVM	POST	15	8	1
IVM	POST	15	9	4
IVM	POST	15	10	8
IVM	POST	15	11	3
IVM	POST	15	12	3
IVM	POST	15	13	1
IVM	POST	15	14	5
IVM	POST	15	15	9
IVM	POST	16	1	4
IVM	POST	16	2	2
IVM	POST	16	3	0
IVM	POST	16	4	5
IVM	POST	16	5	6
IVM	POST	16	6	1
IVM	POST	16	7	4
IVM	POST	16	8	1
IVM	POST	16	9	10
IVM	POST	16	10	7
IVM	POST	16	11	8
IVM	POST	16	12	1
IVM	POST	16	13	3
IVM	POST	16	14	3
IVM	POST	16	15	6
IVM	POST	17	1	0
IVM	POST	17	2	0
IVM	POST	17	3	0
IVM	POST	17	4	3
IVM	POST	17	5	0
IVM	POST	17	6	0
IVM	POST	17	7	1
IVM	POST	17	8	2
IVM	POST	17	9	2
IVM	POST	17	10	4
IVM	POST	17	11	3
IVM	POST	17	12	0
IVM	POST	17	13	2
IVM	POST	17	14	0
IVM	POST	17	15	0
IVM	POST	18	1	0
IVM	POST	18	2	0
IVM	POST	18	3	0
IVM	POST	18	4	1
IVM	POST	18	5	0
IVM	POST	18	6	1
IVM	POST	18	7	0
IVM	POST	18	8	0
IVM	POST	18	9	0
IVM	POST	18	10	0
IVM	POST	18	11	0
IVM	POST	18	12	0
IVM	POST	18	13	0
IVM	POST	18	14	0
IVM	POST	18	15	0
IVM	POST	19	1	0
IVM	POST	19	2	0
IVM	POST	19	3	0
IVM	POST	19	4	0
IVM	POST	19	5	0
IVM	POST	19	6	1
IVM	POST	19	7	0
IVM	POST	19	8	0
IVM	POST	19	9	1
IVM	POST	19	10	0
IVM	POST	19	11	0
IVM	POST	19	12	0
IVM	POST	19	13	0
IVM	POST	19	14	0
IVM	POST	19	15	1
IVM	POST	20	1	0
IVM	POST	20	2	0
IVM	POST	20	3	0
IVM	POST	20	4	1
IVM	POST	20	5	0
IVM	POST	20	6	1
IVM	POST	20	7	0
IVM	POST	20	8	0
IVM	POST	20	9	0
IVM	POST	20	10	0
IVM	POST	20	11	0
IVM	POST	20	12	0
IVM	POST	20	13	1
IVM	POST	20	14	0
IVM	POST	20	15	0
AGO	PRE	1	46	0
AGO	PRE	1	47	7
AGO	PRE	1	48	2
AGO	PRE	1	49	1
AGO	PRE	1	50	1
AGO	PRE	1	51	3
AGO	PRE	1	52	2
AGO	PRE	1	53	2
AGO	PRE	1	54	3
AGO	PRE	1	55	0
AGO	PRE	1	56	0
AGO	PRE	1	57	6
AGO	PRE	1	58	9
AGO	PRE	1	59	3
AGO	PRE	1	60	4
AGO	PRE	2	46	1
AGO	PRE	2	47	3
AGO	PRE	2	48	1
AGO	PRE	2	49	1
AGO	PRE	2	50	6
AGO	PRE	2	51	2
AGO	PRE	2	52	0
AGO	PRE	2	53	5
AGO	PRE	2	54	1
AGO	PRE	2	55	2
AGO	PRE	2	56	0
AGO	PRE	2	57	4
AGO	PRE	2	58	10
AGO	PRE	2	59	1
AGO	PRE	2	60	4
AGO	PRE	3	46	0
AGO	PRE	3	47	3
AGO	PRE	3	48	1
AGO	PRE	3	49	4
AGO	PRE	3	50	0
AGO	PRE	3	51	1
AGO	PRE	3	52	1
AGO	PRE	3	53	2
AGO	PRE	3	54	1
AGO	PRE	3	55	2
AGO	PRE	3	56	3
AGO	PRE	3	57	7
AGO	PRE	3	58	0
AGO	PRE	3	59	4
AGO	PRE	3	60	4
AGO	PRE	4	46	2
AGO	PRE	4	47	0
AGO	PRE	4	48	0
AGO	PRE	4	49	0
AGO	PRE	4	50	0
AGO	PRE	4	51	1
AGO	PRE	4	52	0
AGO	PRE	4	53	1
AGO	PRE	4	54	0
AGO	PRE	4	55	0
AGO	PRE	4	56	1
AGO	PRE	4	57	10
AGO	PRE	4	58	0
AGO	PRE	4	59	5
AGO	PRE	4	60	3
AGO	PRE	5	46	1
AGO	PRE	5	47	0
AGO	PRE	5	48	8
AGO	PRE	5	49	2
AGO	PRE	5	50	2
AGO	PRE	5	51	4
AGO	PRE	5	52	0
AGO	PRE	5	53	2
AGO	PRE	5	54	1
AGO	PRE	5	55	1
AGO	PRE	5	56	2
AGO	PRE	5	57	3
AGO	PRE	5	58	10
AGO	PRE	5	59	1
AGO	PRE	5	60	5
AGO	PRE	6	46	1
AGO	PRE	6	47	4
AGO	PRE	6	48	8
AGO	PRE	6	49	4
AGO	PRE	6	50	2
AGO	PRE	6	51	13
AGO	PRE	6	52	5
AGO	PRE	6	53	3
AGO	PRE	6	54	2
AGO	PRE	6	55	2
AGO	PRE	6	56	10
AGO	PRE	6	57	5
AGO	PRE	6	58	12
AGO	PRE	6	59	5
AGO	PRE	6	60	3
AGO	PRE	7	46	0
AGO	PRE	7	47	5
AGO	PRE	7	48	3
AGO	PRE	7	49	3
AGO	PRE	7	50	4
AGO	PRE	7	51	1
AGO	PRE	7	52	0
AGO	PRE	7	53	4
AGO	PRE	7	54	0
AGO	PRE	7	55	1
AGO	PRE	7	56	3
AGO	PRE	7	57	12
AGO	PRE	7	58	3
AGO	PRE	7	59	4
AGO	PRE	7	60	12
AGO	PRE	8	46	1
AGO	PRE	8	47	5
AGO	PRE	8	48	4
AGO	PRE	8	49	5
AGO	PRE	8	50	3
AGO	PRE	8	51	8
AGO	PRE	8	52	1
AGO	PRE	8	53	5
AGO	PRE	8	54	0
AGO	PRE	8	55	1
AGO	PRE	8	56	3
AGO	PRE	8	57	11
AGO	PRE	8	58	4
AGO	PRE	8	59	4
AGO	PRE	8	60	12
AGO	PRE	9	46	6
AGO	PRE	9	47	9
AGO	PRE	9	48	10
AGO	PRE	9	49	8
AGO	PRE	9	50	4
AGO	PRE	9	51	7
AGO	PRE	9	52	0
AGO	PRE	9	53	4
AGO	PRE	9	54	4
AGO	PRE	9	55	5
AGO	PRE	9	56	4
AGO	PRE	9	57	17
AGO	PRE	9	58	19
AGO	PRE	9	59	11
AGO	PRE	9	60	16
AGO	POST	10	46	2
AGO	POST	10	47	0
AGO	POST	10	48	3
AGO	POST	10	49	1
AGO	POST	10	50	4
AGO	POST	10	51	5
AGO	POST	10	52	1
AGO	POST	10	53	2
AGO	POST	10	54	1
AGO	POST	10	55	3
AGO	POST	10	56	4
AGO	POST	10	57	6
AGO	POST	10	58	4
AGO	POST	10	59	3
AGO	POST	10	60	8
AGO	POST	11	46	2
AGO	POST	11	47	3
AGO	POST	11	48	4
AGO	POST	11	49	2
AGO	POST	11	50	5
AGO	POST	11	51	5
AGO	POST	11	52	0
AGO	POST	11	53	2
AGO	POST	11	54	1
AGO	POST	11	55	2
AGO	POST	11	56	4
AGO	POST	11	57	6
AGO	POST	11	58	5
AGO	POST	11	59	3
AGO	POST	11	60	9
AGO	POST	12	46	7
AGO	POST	12	47	4
AGO	POST	12	48	3
AGO	POST	12	49	5
AGO	POST	12	50	6
AGO	POST	12	51	7
AGO	POST	12	52	0
AGO	POST	12	53	6
AGO	POST	12	54	2
AGO	POST	12	55	3
AGO	POST	12	56	5
AGO	POST	12	57	4
AGO	POST	12	58	6
AGO	POST	12	59	2
AGO	POST	12	60	3
AGO	POST	13	46	2
AGO	POST	13	47	3
AGO	POST	13	48	0
AGO	POST	13	49	4
AGO	POST	13	50	2
AGO	POST	13	51	6
AGO	POST	13	52	1
AGO	POST	13	53	1
AGO	POST	13	54	0
AGO	POST	13	55	4
AGO	POST	13	56	4
AGO	POST	13	57	2
AGO	POST	13	58	3
AGO	POST	13	59	1
AGO	POST	13	60	3
AGO	POST	14	46	5
AGO	POST	14	47	2
AGO	POST	14	48	3
AGO	POST	14	49	1
AGO	POST	14	50	1
AGO	POST	14	51	2
AGO	POST	14	52	1
AGO	POST	14	53	1
AGO	POST	14	54	2
AGO	POST	14	55	5
AGO	POST	14	56	3
AGO	POST	14	57	5
AGO	POST	14	58	2
AGO	POST	14	59	1
AGO	POST	14	60	1
AGO	POST	15	46	2
AGO	POST	15	47	3
AGO	POST	15	48	2
AGO	POST	15	49	2
AGO	POST	15	50	2
AGO	POST	15	51	4
AGO	POST	15	52	1
AGO	POST	15	53	1
AGO	POST	15	54	0
AGO	POST	15	55	2
AGO	POST	15	56	0
AGO	POST	15	57	1
AGO	POST	15	58	0
AGO	POST	15	59	3
AGO	POST	15	60	2
AGO	POST	16	46	3
AGO	POST	16	47	2
AGO	POST	16	48	2
AGO	POST	16	49	2
AGO	POST	16	50	1
AGO	POST	16	51	4
AGO	POST	16	52	1
AGO	POST	16	53	1
AGO	POST	16	54	0
AGO	POST	16	55	1
AGO	POST	16	56	1
AGO	POST	16	57	1
AGO	POST	16	58	0
AGO	POST	16	59	2
AGO	POST	16	60	1
AGO	POST	17	46	0
AGO	POST	17	47	5
AGO	POST	17	48	1
AGO	POST	17	49	1
AGO	POST	17	50	0
AGO	POST	17	51	0
AGO	POST	17	52	2
AGO	POST	17	53	0
AGO	POST	17	54	0
AGO	POST	17	55	2
AGO	POST	17	56	1
AGO	POST	17	57	3
AGO	POST	17	58	3
AGO	POST	17	59	0
AGO	POST	17	60	4
AGO	POST	18	46	0
AGO	POST	18	47	0
AGO	POST	18	48	1
AGO	POST	18	49	0
AGO	POST	18	50	0
AGO	POST	18	51	1
AGO	POST	18	52	0
AGO	POST	18	53	0
AGO	POST	18	54	0
AGO	POST	18	55	0
AGO	POST	18	56	0
AGO	POST	18	57	0
AGO	POST	18	58	0
AGO	POST	18	59	0
AGO	POST	18	60	1
AGO	POST	19	46	1
AGO	POST	19	47	0
AGO	POST	19	48	2
AGO	POST	19	49	0
AGO	POST	19	50	0
AGO	POST	19	51	2
AGO	POST	19	52	0
AGO	POST	19	53	0
AGO	POST	19	54	0
AGO	POST	19	55	0
AGO	POST	19	56	0
AGO	POST	19	57	0
AGO	POST	19	58	0
AGO	POST	19	59	0
AGO	POST	19	60	2
AGO	POST	20	46	1
AGO	POST	20	47	0
AGO	POST	20	48	2
AGO	POST	20	49	0
AGO	POST	20	50	2
AGO	POST	20	51	2
AGO	POST	20	52	0
AGO	POST	20	53	0
AGO	POST	20	54	0
AGO	POST	20	55	0
AGO	POST	20	56	0
AGO	POST	20	57	0
AGO	POST	20	58	2
AGO	POST	20	59	0
AGO	POST	20	60	3
AGO+IVM	PRE	1	31	0
AGO+IVM	PRE	1	32	1
AGO+IVM	PRE	1	33	1
AGO+IVM	PRE	1	34	0
AGO+IVM	PRE	1	35	0
AGO+IVM	PRE	1	36	0
AGO+IVM	PRE	1	37	1
AGO+IVM	PRE	1	38	0
AGO+IVM	PRE	1	39	0
AGO+IVM	PRE	1	40	1
AGO+IVM	PRE	1	41	0
AGO+IVM	PRE	1	42	0
AGO+IVM	PRE	1	43	0
AGO+IVM	PRE	1	44	0
AGO+IVM	PRE	1	45	0
AGO+IVM	PRE	2	31	1
AGO+IVM	PRE	2	32	0
AGO+IVM	PRE	2	33	2
AGO+IVM	PRE	2	34	0
AGO+IVM	PRE	2	35	0
AGO+IVM	PRE	2	36	0
AGO+IVM	PRE	2	37	0
AGO+IVM	PRE	2	38	1
AGO+IVM	PRE	2	39	1
AGO+IVM	PRE	2	40	0
AGO+IVM	PRE	2	41	0
AGO+IVM	PRE	2	42	0
AGO+IVM	PRE	2	43	0
AGO+IVM	PRE	2	44	1
AGO+IVM	PRE	2	45	0
AGO+IVM	PRE	3	31	0
AGO+IVM	PRE	3	32	3
AGO+IVM	PRE	3	33	1
AGO+IVM	PRE	3	34	0
AGO+IVM	PRE	3	35	0
AGO+IVM	PRE	3	36	0
AGO+IVM	PRE	3	37	2
AGO+IVM	PRE	3	38	0
AGO+IVM	PRE	3	39	3
AGO+IVM	PRE	3	40	1
AGO+IVM	PRE	3	41	0
AGO+IVM	PRE	3	42	0
AGO+IVM	PRE	3	43	0
AGO+IVM	PRE	3	44	0
AGO+IVM	PRE	3	45	1
AGO+IVM	PRE	4	31	0
AGO+IVM	PRE	4	32	3
AGO+IVM	PRE	4	33	0
AGO+IVM	PRE	4	34	1
AGO+IVM	PRE	4	35	0
AGO+IVM	PRE	4	36	0
AGO+IVM	PRE	4	37	2
AGO+IVM	PRE	4	38	0
AGO+IVM	PRE	4	39	2
AGO+IVM	PRE	4	40	0
AGO+IVM	PRE	4	41	0
AGO+IVM	PRE	4	42	0
AGO+IVM	PRE	4	43	0
AGO+IVM	PRE	4	44	0
AGO+IVM	PRE	4	45	0
AGO+IVM	PRE	5	31	2
AGO+IVM	PRE	5	32	0
AGO+IVM	PRE	5	33	2
AGO+IVM	PRE	5	34	1
AGO+IVM	PRE	5	35	2
AGO+IVM	PRE	5	36	0
AGO+IVM	PRE	5	37	0
AGO+IVM	PRE	5	38	0
AGO+IVM	PRE	5	39	1
AGO+IVM	PRE	5	40	0
AGO+IVM	PRE	5	41	0
AGO+IVM	PRE	5	42	0
AGO+IVM	PRE	5	43	0
AGO+IVM	PRE	5	44	2
AGO+IVM	PRE	5	45	0
AGO+IVM	PRE	6	31	6
AGO+IVM	PRE	6	32	1
AGO+IVM	PRE	6	33	1
AGO+IVM	PRE	6	34	0
AGO+IVM	PRE	6	35	1
AGO+IVM	PRE	6	36	2
AGO+IVM	PRE	6	37	1
AGO+IVM	PRE	6	38	1
AGO+IVM	PRE	6	39	1
AGO+IVM	PRE	6	40	1
AGO+IVM	PRE	6	41	1
AGO+IVM	PRE	6	42	1
AGO+IVM	PRE	6	43	0
AGO+IVM	PRE	6	44	3
AGO+IVM	PRE	6	45	4
AGO+IVM	PRE	7	31	0
AGO+IVM	PRE	7	32	3
AGO+IVM	PRE	7	33	0
AGO+IVM	PRE	7	34	1
AGO+IVM	PRE	7	35	2
AGO+IVM	PRE	7	36	5
AGO+IVM	PRE	7	37	1
AGO+IVM	PRE	7	38	1
AGO+IVM	PRE	7	39	1
AGO+IVM	PRE	7	40	3
AGO+IVM	PRE	7	41	1
AGO+IVM	PRE	7	42	1
AGO+IVM	PRE	7	43	1
AGO+IVM	PRE	7	44	1
AGO+IVM	PRE	7	45	1
AGO+IVM	PRE	8	31	3
AGO+IVM	PRE	8	32	1
AGO+IVM	PRE	8	33	2
AGO+IVM	PRE	8	34	5
AGO+IVM	PRE	8	35	3
AGO+IVM	PRE	8	36	8
AGO+IVM	PRE	8	37	4
AGO+IVM	PRE	8	38	1
AGO+IVM	PRE	8	39	1
AGO+IVM	PRE	8	40	1
AGO+IVM	PRE	8	41	1
AGO+IVM	PRE	8	42	2
AGO+IVM	PRE	8	43	2
AGO+IVM	PRE	8	44	2
AGO+IVM	PRE	8	45	2
AGO+IVM	PRE	9	31	0
AGO+IVM	PRE	9	32	7
AGO+IVM	PRE	9	33	1
AGO+IVM	PRE	9	34	6
AGO+IVM	PRE	9	35	5
AGO+IVM	PRE	9	36	3
AGO+IVM	PRE	9	37	0
AGO+IVM	PRE	9	38	3
AGO+IVM	PRE	9	39	5
AGO+IVM	PRE	9	40	0
AGO+IVM	PRE	9	41	4
AGO+IVM	PRE	9	42	3
AGO+IVM	PRE	9	43	18
AGO+IVM	PRE	9	44	15
AGO+IVM	PRE	9	45	1
AGO+IVM	POST	10	31	0
AGO+IVM	POST	10	32	3
AGO+IVM	POST	10	33	4
AGO+IVM	POST	10	34	0
AGO+IVM	POST	10	35	1
AGO+IVM	POST	10	36	0
AGO+IVM	POST	10	37	0
AGO+IVM	POST	10	38	6
AGO+IVM	POST	10	39	0
AGO+IVM	POST	10	40	6
AGO+IVM	POST	10	41	5
AGO+IVM	POST	10	42	0
AGO+IVM	POST	10	43	4
AGO+IVM	POST	10	44	9
AGO+IVM	POST	10	45	7
AGO+IVM	POST	11	31	1
AGO+IVM	POST	11	32	4
AGO+IVM	POST	11	33	3
AGO+IVM	POST	11	34	10
AGO+IVM	POST	11	35	3
AGO+IVM	POST	11	36	5
AGO+IVM	POST	11	37	7
AGO+IVM	POST	11	38	4
AGO+IVM	POST	11	39	5
AGO+IVM	POST	11	40	6
AGO+IVM	POST	11	41	6
AGO+IVM	POST	11	42	5
AGO+IVM	POST	11	43	6
AGO+IVM	POST	11	44	7
AGO+IVM	POST	11	45	10
AGO+IVM	POST	12	31	0
AGO+IVM	POST	12	32	2
AGO+IVM	POST	12	33	2
AGO+IVM	POST	12	34	7
AGO+IVM	POST	12	35	1
AGO+IVM	POST	12	36	4
AGO+IVM	POST	12	37	4
AGO+IVM	POST	12	38	4
AGO+IVM	POST	12	39	3
AGO+IVM	POST	12	40	3
AGO+IVM	POST	12	41	7
AGO+IVM	POST	12	42	4
AGO+IVM	POST	12	43	5
AGO+IVM	POST	12	44	4
AGO+IVM	POST	12	45	3
AGO+IVM	POST	13	31	2
AGO+IVM	POST	13	32	2
AGO+IVM	POST	13	33	2
AGO+IVM	POST	13	34	3
AGO+IVM	POST	13	35	4
AGO+IVM	POST	13	36	0
AGO+IVM	POST	13	37	4
AGO+IVM	POST	13	38	4
AGO+IVM	POST	13	39	4
AGO+IVM	POST	13	40	7
AGO+IVM	POST	13	41	5
AGO+IVM	POST	13	42	0
AGO+IVM	POST	13	43	8
AGO+IVM	POST	13	44	7
AGO+IVM	POST	13	45	10
AGO+IVM	POST	14	31	0
AGO+IVM	POST	14	32	0
AGO+IVM	POST	14	33	0
AGO+IVM	POST	14	34	5
AGO+IVM	POST	14	35	5
AGO+IVM	POST	14	36	2
AGO+IVM	POST	14	37	1
AGO+IVM	POST	14	38	5
AGO+IVM	POST	14	39	1
AGO+IVM	POST	14	40	1
AGO+IVM	POST	14	41	3
AGO+IVM	POST	14	42	2
AGO+IVM	POST	14	43	2
AGO+IVM	POST	14	44	2
AGO+IVM	POST	14	45	5
AGO+IVM	POST	15	31	1
AGO+IVM	POST	15	32	4
AGO+IVM	POST	15	33	4
AGO+IVM	POST	15	34	1
AGO+IVM	POST	15	35	1
AGO+IVM	POST	15	36	5
AGO+IVM	POST	15	37	6
AGO+IVM	POST	15	38	0
AGO+IVM	POST	15	39	0
AGO+IVM	POST	15	40	4
AGO+IVM	POST	15	41	4
AGO+IVM	POST	15	42	4
AGO+IVM	POST	15	43	7
AGO+IVM	POST	15	44	1
AGO+IVM	POST	15	45	5
AGO+IVM	POST	16	31	1
AGO+IVM	POST	16	32	2
AGO+IVM	POST	16	33	1
AGO+IVM	POST	16	34	0
AGO+IVM	POST	16	35	0
AGO+IVM	POST	16	36	2
AGO+IVM	POST	16	37	5
AGO+IVM	POST	16	38	1
AGO+IVM	POST	16	39	2
AGO+IVM	POST	16	40	1
AGO+IVM	POST	16	41	1
AGO+IVM	POST	16	42	4
AGO+IVM	POST	16	43	0
AGO+IVM	POST	16	44	1
AGO+IVM	POST	16	45	1
AGO+IVM	POST	17	31	0
AGO+IVM	POST	17	32	0
AGO+IVM	POST	17	33	0
AGO+IVM	POST	17	34	0
AGO+IVM	POST	17	35	0
AGO+IVM	POST	17	36	0
AGO+IVM	POST	17	37	0
AGO+IVM	POST	17	38	0
AGO+IVM	POST	17	39	1
AGO+IVM	POST	17	40	0
AGO+IVM	POST	17	41	0
AGO+IVM	POST	17	42	0
AGO+IVM	POST	17	43	0
AGO+IVM	POST	17	44	0
AGO+IVM	POST	17	45	0
AGO+IVM	POST	18	31	0
AGO+IVM	POST	18	32	0
AGO+IVM	POST	18	33	1
AGO+IVM	POST	18	34	0
AGO+IVM	POST	18	35	0
AGO+IVM	POST	18	36	0
AGO+IVM	POST	18	37	0
AGO+IVM	POST	18	38	0
AGO+IVM	POST	18	39	0
AGO+IVM	POST	18	40	0
AGO+IVM	POST	18	41	0
AGO+IVM	POST	18	42	0
AGO+IVM	POST	18	43	0
AGO+IVM	POST	18	44	0
AGO+IVM	POST	18	45	0
AGO+IVM	POST	19	31	0
AGO+IVM	POST	19	32	0
AGO+IVM	POST	19	33	0
AGO+IVM	POST	19	34	0
AGO+IVM	POST	19	35	0
AGO+IVM	POST	19	36	0
AGO+IVM	POST	19	37	0
AGO+IVM	POST	19	38	0
AGO+IVM	POST	19	39	0
AGO+IVM	POST	19	40	0
AGO+IVM	POST	19	41	0
AGO+IVM	POST	19	42	0
AGO+IVM	POST	19	43	0
AGO+IVM	POST	19	44	1
AGO+IVM	POST	19	45	0
AGO+IVM	POST	20	31	0
AGO+IVM	POST	20	32	0
AGO+IVM	POST	20	33	0
AGO+IVM	POST	20	34	0
AGO+IVM	POST	20	35	0
AGO+IVM	POST	20	36	0
AGO+IVM	POST	20	37	0
AGO+IVM	POST	20	38	0
AGO+IVM	POST	20	39	0
AGO+IVM	POST	20	40	0
AGO+IVM	POST	20	41	0
AGO+IVM	POST	20	42	0
AGO+IVM	POST	20	43	0
AGO+IVM	POST	20	44	1
AGO+IVM	POST	20	45	0
